# Supplementary material for: Food Finding Test without Deprivation: A Sensorial Paradigm Sensitive to Sex, Genotype, and Isolation Shows Signatures of Derangements in Old Mice with Alzheimer’s Disease Pathology and Normal Aging
Source: Brain Sci. 2024 Mar 18;14(3):288. doi: 10.3390/brainsci14030288 (PMC10968469; doi:10.3390/brainsci14030288)
Supplement: Supplementary file 1 [file brainsci-14-00288-s001.zip]

Archive with 1 entries (1 files):
- brainsci-2866916-supplementary.pdf
